# Supplementary material for: Cryopreservation of orchid seeds through rapid and step freezing methods
Source: F1000Res. 2018 Feb 20;7:209. [Version 1] doi: 10.12688/f1000research.13622.1 (PMC6051192; doi:10.12688/f1000research.13622.1)
Supplement: Dataset 2. TTC-stained seeds subjected to the “Rapid” cryopreservation process: Sobralia rosea — http://dx.doi.org/10.5256/f1000research.13622.d194234 [file f1000research-7-14799-s0001.tgz]

Archive with 1 entries (1 files):
- 5c375333-bc08-46b3-bf1c-8fbfe696221c_Dataset_2.png
