# Supplementary material for: Cryopreservation of orchid seeds through rapid and step freezing methods
Source: F1000Res. 2018 Feb 20;7:209. [Version 1] doi: 10.12688/f1000research.13622.1 (PMC6051192; doi:10.12688/f1000research.13622.1)
Supplement: Dataset 3. TTC-stained seeds subjected to the “Rapid” cryopreservation process: Epidendrum anderssonii — http://dx.doi.org/10.5256/f1000research.13622.d194235 [file f1000research-7-14799-s0002.tgz]

Archive with 1 entries (1 files):
- cacadd1b-6a81-4631-8717-a26445c70a09_Dataset_3.png
