# Supplementary material for: Cryopreservation of orchid seeds through rapid and step freezing methods
Source: F1000Res. 2018 Feb 20;7:209. [Version 1] doi: 10.12688/f1000research.13622.1 (PMC6051192; doi:10.12688/f1000research.13622.1)
Supplement: Dataset 4. Percentage for seed viability calculations — http://dx.doi.org/10.5256/f1000research.13622.d194236 [file f1000research-7-14799-s0003.tgz › 790ae04b-a932-4a76-a918-11429273908b_Dataset_4.xlsx]

## Sheet: Hoja1
Cryopreservation of orchid seeds through rapid and step freezing methods
Cryopreservation of orchid seeds.
Values represent percentage of viability assessed by the TTC method,								STEPS					RAPID
N: Non cryo preservative; D: DMSO; S: Sucrose; G:glycerol.								N	D	DG	DS	DGS	N	D	DG	DS	DGS
							E. quitensium	83.2004	54.8734	83.6248	46.3582	47.0074	74.7876	48.2935	62.8708	52.7915	51.7332
							S. rosea	55.9271	12.2851	10.7162	19.344	18.88	65.5991	50.1535	55.0384	52.7157	52.5224
							E. anderssonii	93.5024	40.8762	51.8071	62.8373	55.9409	84.4887	18.5653	41.0661	63.0803	60.1033
							AVERAGE	77.5433	36.0116	48.7161	42.8465	40.6094	74.9585	39.0041	52.9917	56.1958	54.7863
CODE	VIABILITY	NON VIABILITY	TOTAL	% VIABILITY	SPECIES	FREEZING
E N R1	255	38	293	87.0307	E. quitensium	STEPS
E N R2	154	46	200	77	E. quitensium	STEPS
E N R3	255	43	298	85.5705	E. quitensium	STEPS
E D R1	186	208	394	47.2081	E. quitensium	STEPS
E D R2	194	156	350	55.4286	E. quitensium	STEPS
E D R3	375	230	605	61.9835	E. quitensium	STEPS
E DG R1	255	36	291	87.6289	E. quitensium	STEPS
E DG R2	154	45	199	77.3869	E. quitensium	STEPS
E DG R3	255	42	297	85.8586	E. quitensium	STEPS
E DS R1	255	255	510	50	E. quitensium	STEPS
E DS R2	255	302	557	45.781	E. quitensium	STEPS
E DS R3	255	334	589	43.2937	E. quitensium	STEPS
E DGS R1	255	295	550	46.3636	E. quitensium	STEPS
E DGS R2	255	316	571	44.6585	E. quitensium	STEPS
E DGS R3	255	255	510	50	E. quitensium	STEPS
R N R1	255	74	329	77.5076	E. quitensium	RAPID
R N R2	255	63	318	80.1887	E. quitensium	RAPID
R N R3	126	63	189	66.6667	E. quitensium	RAPID
R D R1	129	131	260	49.6154	E. quitensium	RAPID
R D R2	178	184	362	49.1713	E. quitensium	RAPID
R D R3	118	138	256	46.0938	E. quitensium	RAPID
R DG R1	176	134	310	56.7742	E. quitensium	RAPID
R DG R2	255	163	418	61.0048	E. quitensium	RAPID
R DG R3	255	105	360	70.8333	E. quitensium	RAPID
R DS R1	255	176	431	59.1647	E. quitensium	RAPID
R DS R2	140	124	264	53.0303	E. quitensium	RAPID
R DS R3	139	162	301	46.1794	E. quitensium	RAPID
R DGS R1	184	137	321	57.3209	E. quitensium	RAPID
R DGS R2	163	163	326	50	E. quitensium	RAPID
R DGS R3	158	172	330	47.8788	E. quitensium	RAPID
E N R1	223	192	415	53.7349	S. rosea	STEPS
E N R2	184	151	335	54.9254	S. rosea	STEPS
E N R3	269	186	455	59.1209	S. rosea	STEPS
E D R1	20	152	172	11.6279	S. rosea	STEPS
E D R2	37	255	292	12.6712	S. rosea	STEPS
E D R3	28	195	223	12.5561	S. rosea	STEPS
E DG R1	20	255	275	7.27273	S. rosea	STEPS
E DG R2	34	253	287	11.8467	S. rosea	STEPS
E DG R3	40	267	307	13.0293	S. rosea	STEPS
E DS R1	57	288	345	16.5217	S. rosea	STEPS
E DS R2	84	240	324	25.9259	S. rosea	STEPS
E DS R3	48	260	308	15.5844	S. rosea	STEPS
E DGS R1	49	235	284	17.2535	S. rosea	STEPS
E DGS R2	50	223	273	18.315	S. rosea	STEPS
E DGS R3	59	221	280	21.0714	S. rosea	STEPS
R N R1	314	236	550	57.0909	S. rosea	RAPID
R N R2	486	167	653	74.4257	S. rosea	RAPID
R N R3	314	167	481	65.2807	S. rosea	RAPID
R D R1	190	244	434	43.7788	S. rosea	RAPID
R D R2	259	248	507	51.0848	S. rosea	RAPID
R D R3	298	238	536	55.597	S. rosea	RAPID
R DG R1	312	232	544	57.3529	S. rosea	RAPID
R DG R2	255	235	490	52.0408	S. rosea	RAPID
R DG R3	336	267	603	55.7214	S. rosea	RAPID
R DS R1	167	203	370	45.1351	S. rosea	RAPID
R DS R2	255	174	429	59.4406	S. rosea	RAPID
R DS R3	255	221	476	53.5714	S. rosea	RAPID
R DGS R1	258	291	549	46.9945	S. rosea	RAPID
R DGS R2	312	228	540	57.7778	S. rosea	RAPID
R DGS R3	255	228	483	52.795	S. rosea	RAPID
R N R1	284	20	304	93.4211	E. anderssonii	STEPS
R N R2	344	20	364	94.5055	E. anderssonii	STEPS
R N R3	287	23	310	92.5806	E. anderssonii	STEPS
R D R1	112	166	278	40.2878	E. anderssonii	STEPS
R D R2	181	264	445	40.6742	E. anderssonii	STEPS
R D R3	155	217	372	41.6667	E. anderssonii	STEPS
R DG R1	267	219	486	54.9383	E. anderssonii	STEPS
R DG R2	179	197	376	47.6064	E. anderssonii	STEPS
R DG R3	193	172	365	52.8767	E. anderssonii	STEPS
R DS R1	362	156	518	69.8842	E. anderssonii	STEPS
R DS R2	246	182	428	57.4766	E. anderssonii	STEPS
R DS R3	255	162	417	61.1511	E. anderssonii	STEPS
R DGS R1	200	131	331	60.423	E. anderssonii	STEPS
R DGS R2	171	143	314	54.4586	E. anderssonii	STEPS
R DGS R3	162	144	306	52.9412	E. anderssonii	STEPS
E N R1	302	70	372	81.1828	E. anderssonii	RAPID
E N R2	344	20	364	94.5055	E. anderssonii	RAPID
E N R3	245	70	315	77.7778	E. anderssonii	RAPID
E D R1	67	266	333	20.1201	E. anderssonii	RAPID
E D R2	37	238	275	13.4545	E. anderssonii	RAPID
E D R3	73	257	330	22.1212	E. anderssonii	RAPID
E DG R1	273	232	505	54.0594	E. anderssonii	RAPID
E DG R2	62	147	209	29.6651	E. anderssonii	RAPID
E DG R3	150	230	380	39.4737	E. anderssonii	RAPID
E DS R1	306	142	448	68.3036	E. anderssonii	RAPID
E DS R2	299	179	478	62.5523	E. anderssonii	RAPID
E DS R3	282	201	483	58.3851	E. anderssonii	RAPID
E DGS R1	342	209	551	62.069	E. anderssonii	RAPID
E DGS R2	260	177	437	59.4966	E. anderssonii	RAPID
E DGS R3	262	184	446	58.7444	E. anderssonii	RAPID
